# Supplementary material for: Sumatrella chelonica gen. n., sp. n., a new remarkable genus and species from Indonesia, Sumatra (Acari, Uropodina, Oplitidae)
Source: Zookeys. 2015 Feb 25;(484):1–10. doi: 10.3897/zookeys.484.8836 (PMC4361780; doi:10.3897/zookeys.484.8836)
Supplement: XML Treatment for Sumatrella [file zookeys.484.8836-treatment1.xml]

<!DOCTYPE tp:taxon-treatment
  PUBLIC "-//TaxonX//DTD Taxonomic Treatment Publishing DTD v0 20100105//EN" "tax-treatment-NSO.dtd">
<tp:taxon-treatment xmlns:tp="http://www.plazi.org/taxpub"><tp:treatment-meta><kwd-group><label>Taxon classification</label><kwd><named-content content-type="kingdom">Animalia</named-content></kwd><kwd><named-content content-type="order">Mesostigmata</named-content></kwd><kwd><named-content content-type="family">Oplitidae</named-content></kwd></kwd-group><mixed-citation publication-type="journal"><person-group><name><surname>Kontschán</surname><given-names>Jenő</given-names></name></person-group><article-title><italic><tp:taxon-name><tp:taxon-name-part taxon-name-part-type="genus">Sumatrella</tp:taxon-name-part> <tp:taxon-name-part taxon-name-part-type="species">chelonica</tp:taxon-name-part></tp:taxon-name></italic> gen. n., sp. n., a new remarkable genus and species from Indonesia, Sumatra (<tp:taxon-name><tp:taxon-name-part taxon-name-part-type="subclass">Acari</tp:taxon-name-part></tp:taxon-name>, <tp:taxon-name><tp:taxon-name-part taxon-name-part-type="suborder">Uropodina</tp:taxon-name-part></tp:taxon-name>, <tp:taxon-name><tp:taxon-name-part taxon-name-part-type="family">Oplitidae</tp:taxon-name-part></tp:taxon-name>)</article-title><source>Zookeys</source><day>25</day><month>2</month><year>2015</year><volume>2015</volume><issue>484</issue><fpage>1</fpage><lpage>10</lpage><pub-id pub-id-type="doi">10.3897/zookeys.484.8836</pub-id></mixed-citation></tp:treatment-meta><tp:nomenclature><tp:taxon-name>
                        <tp:taxon-name-part taxon-name-part-type="genus">Sumatrella</tp:taxon-name-part>
                        <object-id xmlns:xlink="http://www.w3.org/1999/xlink" content-type="zoobank" xlink:type="simple">http://zoobank.org/360C7C81-9BA6-4CEC-B92A-9F02B5E06768</object-id>
                    </tp:taxon-name><tp:taxon-status xmlns:xlink="http://www.w3.org/1999/xlink" xlink:type="simple">gen. n.</tp:taxon-status></tp:nomenclature><tp:treatment-sec sec-type="Diagnosis"><title>Diagnosis.</title><p>Idiosoma small, oval, posterior margin rounded and very convex. All part of marginal shield wide and fused anteriorly to dorsal shield. Dorsal and ventral setae smooth and needle-like. Genital shield of female octagonal, without sculptural pattern and anterior process. Dorsal and marginal shields neotrichous. Corniculi horn-like, internal malae with several long branches. Hypostomal setae h3 longer than others, h2 situated outside the longitudinal row h1–h4 and shorter than others. Tritosternum with narrow basis, laciniae divided into two short and two long pilose branches. Epistome hemispherical and marginally pilose. Leg I without claw, trochanters II-IV with a triangular process.</p></tp:treatment-sec><tp:treatment-sec sec-type="Type species"><title>Type species.</title><p><italic><tp:taxon-name><tp:taxon-name-part taxon-name-part-type="genus">Sumatrella</tp:taxon-name-part> <tp:taxon-name-part taxon-name-part-type="species">chelonica</tp:taxon-name-part></tp:taxon-name></italic> sp. n.</p></tp:treatment-sec><tp:treatment-sec sec-type="Etymology"><title>Etymology.</title><p>The name of the new genus refers to the name of island where the specimens were collected. Gender feminine.</p></tp:treatment-sec><tp:treatment-sec sec-type="Systematic notes"><title>Systematic notes.</title><p>On the basis of the shape of internal malae (divided into pilose branches), the absence of the T-shaped dorsal setae and the hypostomal setae h2 position lateral to row h1–h4, I refer this genus to <tp:taxon-name><tp:taxon-name-part taxon-name-part-type="family">Oplitidae</tp:taxon-name-part></tp:taxon-name>. Recently several genera and <!--PageBreak-->species groups have been recognized in this family (<xref ref-type="bibr" rid="B2">Kontschán 2010</xref>, <xref ref-type="bibr" rid="B3">Kontschán and Starý 2012</xref>, <xref ref-type="bibr" rid="B9">Wiśniewski and Hirschmann 1993</xref>), but the new genus differs from the others on the basis of the very convex idiosoma, the octagonal genital shield and the wide marginal shield. Only the genus <italic><tp:taxon-name><tp:taxon-name-part taxon-name-part-type="genus">Chelonuropoda</tp:taxon-name-part></tp:taxon-name></italic> Sellnick, 1954 shares this combination of character states with the new genus (i.e. very convex idiosoma and wide marginal shield) but the former differs in several characters, the most important of which are summarized in Table <xref ref-type="table" rid="T1">1</xref>.</p><table-wrap id="T1" position="float" orientation="portrait"><label>Table 1.</label><caption><p>The distinguishing characteristics between <italic><tp:taxon-name><tp:taxon-name-part taxon-name-part-type="genus">Chelonuropoda</tp:taxon-name-part></tp:taxon-name></italic> Sellnick, 1954 and <italic><tp:taxon-name><tp:taxon-name-part taxon-name-part-type="genus">Sumatrella</tp:taxon-name-part></tp:taxon-name></italic> gen. n.</p></caption><table rules="all"><tbody><tr><th rowspan="1" colspan="1"/><th rowspan="1" colspan="1"><italic><tp:taxon-name><tp:taxon-name-part taxon-name-part-type="genus">Chelonuropoda</tp:taxon-name-part></tp:taxon-name></italic></th><th rowspan="1" colspan="1"><italic><tp:taxon-name><tp:taxon-name-part taxon-name-part-type="genus">Sumatrella</tp:taxon-name-part></tp:taxon-name></italic></th></tr><tr><td rowspan="1" colspan="1">Length of idiosoma</td><td rowspan="1" colspan="1">1000&lt;</td><td rowspan="1" colspan="1">600&gt;</td></tr><tr><td rowspan="1" colspan="1">Width of marginal shield</td><td rowspan="1" colspan="1">only on anterior area</td><td rowspan="1" colspan="1">on all area</td></tr><tr><td rowspan="1" colspan="1">C-shaped strongly sclerotized dorsal lines</td><td rowspan="1" colspan="1">present</td><td rowspan="1" colspan="1">absent</td></tr><tr><td rowspan="1" colspan="1">Transverse furrow near coxae IV on ventral idiosoma</td><td rowspan="1" colspan="1">present</td><td rowspan="1" colspan="1">absent</td></tr><tr><td rowspan="1" colspan="1">Shape of female genital shield</td><td rowspan="1" colspan="1">linguliform</td><td rowspan="1" colspan="1">octagonal</td></tr><tr><td rowspan="1" colspan="1">Shape of peritreme</td><td rowspan="1" colspan="1">long, hook-like, mushroom-like or R-shaped</td><td rowspan="1" colspan="1">short, C-shaped</td></tr><tr><td rowspan="1" colspan="1">Epistome</td><td rowspan="1" colspan="1">triangular</td><td rowspan="1" colspan="1">hemispherical</td></tr><tr><td rowspan="1" colspan="1">Triangular process on trochanters of legs II–IV</td><td rowspan="1" colspan="1">absent</td><td rowspan="1" colspan="1">present</td></tr><tr><td rowspan="1" colspan="1">Claws on leg I</td><td rowspan="1" colspan="1">present</td><td rowspan="1" colspan="1">absent</td></tr></tbody></table></table-wrap></tp:treatment-sec><ref-list><ref id="B2"><mixed-citation xmlns:xlink="http://www.w3.org/1999/xlink" xlink:type="simple"><person-group><name name-style="western"><surname>Kontschán</surname><given-names>J</given-names></name></person-group> (<year>2010</year>) <article-title>Notes on the genus <italic><tp:taxon-name><tp:taxon-name-part taxon-name-part-type="genus">Latotutulioplitis</tp:taxon-name-part></tp:taxon-name></italic> Hirschmann, 1984, with the description of <italic><tp:taxon-name><tp:taxon-name-part taxon-name-part-type="genus">Latotutulioplitis</tp:taxon-name-part> <tp:taxon-name-part taxon-name-part-type="species">janae</tp:taxon-name-part></tp:taxon-name></italic> n. sp. from Nigeria (<tp:taxon-name><tp:taxon-name-part taxon-name-part-type="subclass">Acari</tp:taxon-name-part></tp:taxon-name>: <tp:taxon-name><tp:taxon-name-part taxon-name-part-type="suborder">Uropodina</tp:taxon-name-part></tp:taxon-name>: <tp:taxon-name><tp:taxon-name-part taxon-name-part-type="family">Oplitidae</tp:taxon-name-part></tp:taxon-name>).</article-title><source>Genus</source><volume>21</volume>(<issue>4</issue>): <fpage>687</fpage>–<lpage>693</lpage>.</mixed-citation></ref><ref id="B3"><mixed-citation xmlns:xlink="http://www.w3.org/1999/xlink" xlink:type="simple"><person-group><name name-style="western"><surname>Kontschán</surname><given-names>J</given-names></name><name name-style="western"><surname>Starý</surname><given-names>J</given-names></name></person-group> (<year>2012</year>) <article-title>Notes on the genus <italic><tp:taxon-name><tp:taxon-name-part taxon-name-part-type="genus">Chelonuropoda</tp:taxon-name-part></tp:taxon-name></italic> Sellnick, 1954 with description of three new species (<tp:taxon-name><tp:taxon-name-part taxon-name-part-type="subclass">Acari</tp:taxon-name-part></tp:taxon-name>: <tp:taxon-name><tp:taxon-name-part taxon-name-part-type="suborder">Uropodina</tp:taxon-name-part></tp:taxon-name>: <tp:taxon-name><tp:taxon-name-part taxon-name-part-type="family">Oplitidae</tp:taxon-name-part></tp:taxon-name>).</article-title><source>Journal of Natural History</source><volume>46</volume>: <fpage>741</fpage>–<lpage>756</lpage>. doi: <ext-link ext-link-type="doi" xlink:href="10.1080/00222933.2011.651650" xlink:type="simple">10.1080/00222933.2011.651650</ext-link></mixed-citation></ref><ref id="B9"><mixed-citation xmlns:xlink="http://www.w3.org/1999/xlink" xlink:type="simple"><person-group><name name-style="western"><surname>Wiśniewski</surname><given-names>J</given-names></name><name name-style="western"><surname>Hirschmann</surname><given-names>W</given-names></name></person-group> (<year>1993</year>) <article-title>Gangsystematik der <tp:taxon-name><tp:taxon-name-part taxon-name-part-type="superorder">Parasitiformes</tp:taxon-name-part></tp:taxon-name> Teil 548. Katalog der Ganggattungen, Untergattungen, Gruppen und Arten der Uropodiden der Erde. Acarologie.</article-title><source>Schriftenreihe für Vergleichende Milbenkunde</source><volume>40</volume>: <fpage>1</fpage>–<lpage>220</lpage>.</mixed-citation></ref></ref-list></tp:taxon-treatment>
