# Supplementary material for: Sumatrella chelonica gen. n., sp. n., a new remarkable genus and species from Indonesia, Sumatra (Acari, Uropodina, Oplitidae)
Source: Zookeys. 2015 Feb 25;(484):1–10. doi: 10.3897/zookeys.484.8836 (PMC4361780; doi:10.3897/zookeys.484.8836)
Supplement: XML Treatment for Sumatrella chelonica [file zookeys.484.8836-treatment2.xml]

<!DOCTYPE tp:taxon-treatment
  PUBLIC "-//TaxonX//DTD Taxonomic Treatment Publishing DTD v0 20100105//EN" "tax-treatment-NSO.dtd">
<tp:taxon-treatment xmlns:tp="http://www.plazi.org/taxpub"><tp:treatment-meta><kwd-group><label>Taxon classification</label><kwd><named-content content-type="kingdom">Animalia</named-content></kwd><kwd><named-content content-type="order">Mesostigmata</named-content></kwd><kwd><named-content content-type="family">Oplitidae</named-content></kwd></kwd-group><mixed-citation publication-type="journal"><person-group><name><surname>Kontschán</surname><given-names>Jenő</given-names></name></person-group><article-title><italic><tp:taxon-name><tp:taxon-name-part taxon-name-part-type="genus">Sumatrella</tp:taxon-name-part> <tp:taxon-name-part taxon-name-part-type="species">chelonica</tp:taxon-name-part></tp:taxon-name></italic> gen. n., sp. n., a new remarkable genus and species from Indonesia, Sumatra (<tp:taxon-name><tp:taxon-name-part taxon-name-part-type="subclass">Acari</tp:taxon-name-part></tp:taxon-name>, <tp:taxon-name><tp:taxon-name-part taxon-name-part-type="suborder">Uropodina</tp:taxon-name-part></tp:taxon-name>, <tp:taxon-name><tp:taxon-name-part taxon-name-part-type="family">Oplitidae</tp:taxon-name-part></tp:taxon-name>)</article-title><source>Zookeys</source><day>25</day><month>2</month><year>2015</year><volume>2015</volume><issue>484</issue><fpage>1</fpage><lpage>10</lpage><pub-id pub-id-type="doi">10.3897/zookeys.484.8836</pub-id></mixed-citation></tp:treatment-meta><tp:nomenclature><tp:taxon-name>
                        <tp:taxon-name-part taxon-name-part-type="genus">Sumatrella</tp:taxon-name-part>
                        <tp:taxon-name-part taxon-name-part-type="species">chelonica</tp:taxon-name-part>
                        <object-id xmlns:xlink="http://www.w3.org/1999/xlink" content-type="zoobank" xlink:type="simple">http://zoobank.org/F7450850-E63B-4B07-B18F-346699ACF37F</object-id>
                    </tp:taxon-name><tp:taxon-status xmlns:xlink="http://www.w3.org/1999/xlink" xlink:type="simple">sp. n.</tp:taxon-status><xref ref-type="fig" rid="F1">Figs 1–4</xref><xref ref-type="fig" rid="F2">, 5–8</xref><xref ref-type="fig" rid="F3">, 9–11</xref><xref ref-type="fig" rid="F4">, 12–16</xref><xref ref-type="fig" rid="F5">, 17–22</xref></tp:nomenclature><tp:treatment-sec sec-type="Material examined"><title>Material examined.</title><p><italic>Holotype</italic>. Female. Indonesia, Sumatra, West Sumatra Province, primary forest at buttom of Haran Canyon, near Echo Point, N of Pavakumbah, <named-content xmlns:xlink="http://www.w3.org/1999/xlink" content-type="dwc:verbatimCoordinates" xlink:type="simple">0°06'21"S, 100°39'50"E</named-content>, 500m, 8.VI.2006. leg. A. Schulz. <italic>Paratypes</italic>. Three females from Indonesia, Sumatra, West Sumatra Province, primary forest at buttom of Haran Canyon, near Echo Point, N of Pavakumbah, <named-content xmlns:xlink="http://www.w3.org/1999/xlink" content-type="dwc:verbatimCoordinates" xlink:type="simple">0°06'21"S, 100°39'50"E</named-content>, 500m, 8.VI.2006. leg. A. Schulz and 7 females from Indonesia, Sumatra, West Sumatra Province, distributed primary forest near road Lubuksikaping Bonjol, <italic>ca.</italic> 10 km S of Lubuksikaping, <named-content xmlns:xlink="http://www.w3.org/1999/xlink" content-type="dwc:verbatimCoordinates" xlink:type="simple">0°03'16"N, 100°12'33"E</named-content>, 500m, 12.VI.2006. leg. A. Schulz.</p></tp:treatment-sec><tp:treatment-sec sec-type="Diagnosis"><title>Diagnosis.</title><p>As for the genus.</p></tp:treatment-sec><tp:treatment-sec sec-type="Description of the females"><title>Description of the females.</title><p>Length of idiosoma 560–580 µm, width 470–510 µm, height 560–570 µm (n=11). Shape oval, posterior margin rounded and dorsally extremely domed (Figs <xref ref-type="fig" rid="F5">18–19</xref>). Color reddish brown.</p><p><italic>Dorsal idiosoma</italic> (Figure <xref ref-type="fig" rid="F1">1</xref>): Dorsal and marginal shields fused apically. Dorsal shield neotrichous, all dorsal setae smooth and needle like (<italic>ca.</italic> 32–44 µm) (Figure <xref ref-type="fig" rid="F1">2</xref>). Surface of dorsal shield smooth, only some muscle scars can be seen at level of coxae IV. Marginal shield very wide (Figure <xref ref-type="fig" rid="F1">4</xref>) with darker and spine–like patterns on inner margins, setae on marginal shield similar in shape and length to dorsal setae (Fig. <xref ref-type="fig" rid="F1">4</xref>).</p><fig id="F1" position="float" orientation="portrait"><label>Figures 1–4.</label><caption><p><italic><tp:taxon-name><tp:taxon-name-part taxon-name-part-type="genus">Sumatrella</tp:taxon-name-part> <tp:taxon-name-part taxon-name-part-type="species">chelonica</tp:taxon-name-part></tp:taxon-name></italic> gen. n., sp. n., female, holotype: <bold>1</bold> body in dorsal view <bold>2</bold> setae on dorsal shield <bold>3</bold> setae on marginal shield <bold>4</bold> body in lateral view. Scale bars in micrometers.</p></caption><graphic xmlns:xlink="http://www.w3.org/1999/xlink" xlink:href="zookeys-484-001-g001.jpg" position="float" orientation="portrait" xlink:type="simple" id="oo_38727.jpg"/></fig><!--PageBreak--><!--PageBreak--><!--PageBreak--><p><italic>Ventral idiosoma</italic> (Figure <xref ref-type="fig" rid="F2">5</xref>): Tritosternum with narrow, quadrangular basis; laciniae with two short and two long pilose branches (Figure <xref ref-type="fig" rid="F3">9</xref>). Sternal shield without ornamentation, four pairs of sternal setae smooth, short (<italic>ca.</italic> 6–7 µm) and needle-like. St1 situated near anterior margin of sternal shield, St2 at level of anterior margin of genital shield, St3 at level of anterior margin of coxae III, St4 at level of posterior margin of coxae III. One pair of lyriform fissure situated close to anterior margin of sternal shield. Three pairs of longer (<italic>ca.</italic> 25–30 µm) and one pair of shorter (<italic>ca.</italic> 10–11 µm) ventral setae situated, all ventral setae smooth and needle-like. Two pairs of adanal setae short (<italic>ca.</italic> 5–6µm) smooth and needle-like, postanal seta smooth, needle-like and long (<italic>ca.</italic> 14–15 µm). Second setae from postanal seta associated with a setae-like sensory organ. Margins of ventral idiosoma bearing numerous smooth and needle-like setae (<italic>ca.</italic> 14–17 µm). Surface of ventral shield without ornamentation (Figure <xref ref-type="fig" rid="F2">6</xref>). Genital shield octagonal, <italic>ca.</italic> 180 µm long and <italic>ca.</italic> 130 µm wide, without sculptural pattern and anterior process. Stigmata situated between coxae II and III. Prestigmatic part of peritremes C-shaped with a very short central branch, poststigmatic part short and straight (Figure <xref ref-type="fig" rid="F2">8</xref>). Pedofossae deep, their surface smooth, separated furrows for tarsi IV absent.</p><fig id="F2" position="float" orientation="portrait"><label>Figures 5–8.</label><caption><p><italic><tp:taxon-name><tp:taxon-name-part taxon-name-part-type="genus">Sumatrella</tp:taxon-name-part> <tp:taxon-name-part taxon-name-part-type="species">chelonica</tp:taxon-name-part></tp:taxon-name></italic> gen. n., sp. n., female, holotype: <bold>5</bold> body in ventral view <bold>6</bold> anal and ventral regions <bold>7</bold> intercoxal area <bold>8</bold> peritreme. Scale bars in micrometers.</p></caption><graphic xmlns:xlink="http://www.w3.org/1999/xlink" xlink:href="zookeys-484-001-g002.jpg" position="float" orientation="portrait" xlink:type="simple" id="oo_38728.jpg"/></fig><!--PageBreak--><!--PageBreak--><!--PageBreak--><p><italic>Gnathosoma</italic> (Figure <xref ref-type="fig" rid="F3">9</xref>): Corniculi horn-like, internal malae longer than corniculi and divided into several pilose branches. All hypostomal setae smooth and needle-like, h1 (<italic>ca.</italic> 25–27 µm) situated near anterior margin of gnathosoma, h2 very short (<italic>ca.</italic> 9–10 µm) and situated close to h3 and placed lateral to h1-h4 row. Setae h3 long (<italic>ca.</italic> 33–35 µm), h4 shorter (<italic>ca.</italic> 16–17 µm). Three ventral denticles situated on central part of ventral gnathosoma at level of h4.</p><fig id="F3" position="float" orientation="portrait"><label>Figures 9–11.</label><caption><p><italic><tp:taxon-name><tp:taxon-name-part taxon-name-part-type="genus">Sumatrella</tp:taxon-name-part> <tp:taxon-name-part taxon-name-part-type="species">chelonica</tp:taxon-name-part></tp:taxon-name></italic> gen. n., sp. n., female, holotype: <bold>9</bold> ventral view of tritosternum, gnathosoma and coxae I <bold>10</bold> epistome <bold>11</bold> chelicerae. Scale bars in micrometers.</p></caption><graphic xmlns:xlink="http://www.w3.org/1999/xlink" xlink:href="zookeys-484-001-g003.jpg" position="float" orientation="portrait" xlink:type="simple" id="oo_38729.jpg"/></fig><p>All setae on palp smooth and needle-like (Figure <xref ref-type="fig" rid="F4">12</xref>). Epistome hemispherical and marginally pilose (Figure <xref ref-type="fig" rid="F3">10</xref>), chelicerae with one teeth on movable and fixed digits, internal sclerotized node present (Figure <xref ref-type="fig" rid="F3">11</xref>). Scale bars in micrometers.</p><fig id="F4" position="float" orientation="portrait"><label>Figures 12–16.</label><caption><p><italic><tp:taxon-name><tp:taxon-name-part taxon-name-part-type="genus">Sumatrella</tp:taxon-name-part> <tp:taxon-name-part taxon-name-part-type="species">chelonica</tp:taxon-name-part></tp:taxon-name></italic> gen. n., sp. n., female, holotype: <bold>12</bold> ventral view of palp <bold>13</bold> ventral view of leg I <bold>14</bold> ventral view of leg II <bold>15</bold> ventral view of leg III <bold>16</bold> ventral view of leg IV. Scale bars in micrometers.</p></caption><graphic xmlns:xlink="http://www.w3.org/1999/xlink" xlink:href="zookeys-484-001-g004.jpg" position="float" orientation="portrait" xlink:type="simple" id="oo_38730.jpg"/></fig><p><italic>Legs</italic> (Figures <xref ref-type="fig" rid="F4">15</xref>–<xref ref-type="fig" rid="F5">18</xref>): Claws absent at the tip of the ambulacral prolongation of leg I. Flap-like prolongations placed on femora II–IV and an unusual triangular process situated on trochantes II-IV.</p><fig id="F5" position="float" orientation="portrait"><label>Figures 17–22.</label><caption><p>Photos about <italic><tp:taxon-name><tp:taxon-name-part taxon-name-part-type="genus">Sumatrella</tp:taxon-name-part> <tp:taxon-name-part taxon-name-part-type="species">chelonica</tp:taxon-name-part></tp:taxon-name></italic> gen. n., sp. n., female: <bold>17</bold> body in lateral view in holotype <bold>18</bold> bodies in lateral, ventral and dorsal views in paratypes <bold>19</bold> marginal shield and setae in holotype <bold>20</bold> bodies in ventral view of paratypes <bold>21</bold> body in ventral view of holotype III <bold>22</bold> triangular processes on trochanters of legs II-III in holotype (arrows show the processes).</p></caption><graphic xmlns:xlink="http://www.w3.org/1999/xlink" xlink:href="zookeys-484-001-g005.jpg" position="float" orientation="portrait" xlink:type="simple" id="oo_38731.jpg"/></fig><p>Male, nymph and larva are unknown.</p></tp:treatment-sec><tp:treatment-sec sec-type="Etymology"><title>Etymology.</title><p>The name of the new species refers to the raised shape of the mite body which is reminiscent of a turtle.</p></tp:treatment-sec></tp:taxon-treatment>
